# Supplementary material for: The Role of Stone Materials, Environmental Factors, and Management Practices in Vascular Plant-Induced Deterioration: Case Studies from Pompeii, Herculaneum, Paestum, and Velia Archaeological Parks (Italy)
Source: Plants (Basel). 2025 Feb 8;14(4):514. doi: 10.3390/plants14040514 (PMC11859654; doi:10.3390/plants14040514)
Supplement: Supplementary file 1 [file plants-14-00514-s001.zip]

Archive with 1 entries (1 files):
- plants-3444597-supplementary.pdf
